# Supplementary material for: Novel Primary Human Cancer Stem-Like Cell Populations from Non-Small Cell Lung Cancer: Inhibition of Cell Survival by Targeting NF-κB and MYC Signaling
Source: Cells. 2021 Apr 27;10(5):1024. doi: 10.3390/cells10051024 (PMC8145874; doi:10.3390/cells10051024)
Supplement: Supplementary file 1 [file cells-10-01024-s001.zip]

Archive with 1 entries (1 files):
- cells-1130415-supplementary.pdf
